# Supplementary material for: Differences between Scaly-sided Merganser (Mergus squamatus) and Common Merganser (M. merganser) feather microstructure
Source: PLoS One. 2026 Jan 27;21(1):e0319144. doi: 10.1371/journal.pone.0319144 (PMC12843524; doi:10.1371/journal.pone.0319144)
Supplement: S1 File — The first sheet (“Contour feathers”) includes the complete data on the microstructural characteristics of the barbules for the contour feathers of both species. The second sheet (“Rectrices”) provides the complete data on the microstructural characteristics of the barbules for the rectrices of both species. The third sheet (“Down feathers”) contains the complete data on the microstructural characteristics of the barbules for the down feathers of both species. (XLSX) [file pone.0319144.s001.xlsx]

## Sheet: Contour feathers
Scaly-sided Merganser							Common Merganser
number of measurement	prong length	base length	inter-barbule distance	hooklet number	prong number		number of measurement	prong length	base length	inter-barbule distance	hooklet number	prong number
1	53.5	255	42.9	5	7		1	51.7	254	46.1	5	7
2	51.3	264	45.5	4	7		2	52.4	262	43.1	4	7
3	55.4	238	45.1	5	7		3	50.6	269	45.2	5	7
4	53.7	249	46.3	5	7		4	51.3	257	44.8	4	7
5	53.6	260	46	5	7		5	46.8	248	48.1	4	5
6	53.9	271	49	5	7		6	47.9	234	45.9	4	5
7	53.1	268	51.9	4	6		7	48.6	258	47.6	4	6
8	52.8	265	45.3	4	6		8	49.1	261	43.9	4	6
9	53.3	259	49.5	4	7		9	43.4	235	42.1	4	6
10	53.4	264	47.6	5	7		10	44.2	247	48	4	6
11	54.3	263	45.7	5	7		11	42.8	238	48.7	4	6
12	54	266	47.4	5	7		12	41.6	246	52.6	4	6
13	48.8	247	45.3	4	6		13	49.6	257	46.3	5	7
14	46.5	239	47.8	4	6		14	50.7	262	48.5	5	7
15	47.2	263	48.6	4	5		15	48.6	257	48.9	5	7
16	47.9	257	52.3	4	5		16	47.5	245	47.5	5	7
17	56.4	280	57.7	5	7		17	48.1	256	46.5	4	5
18	57.1	271	47.4	5	7		18	49.5	251	48.6	4	6
19	56.9	268	56.9	5	7		19	50	264	46.3	4	6
20	56.3	275	52.5	5	7		20	49.6	245	46.1	4	6
21	38.6	251	45.1	4	5		21	51.7	268	47.8	5	7
22	38.1	248	45.4	4	6		22	48.6	245	44.8	5	7
23	35.6	263	45.6	4	7		23	47.7	249	45.8	4	6
24	34.8	268	45.7	4	6		24	49.5	260	52.3	4	6
25	49.3	243	45.8	4	6		25	53.9	268	46.2	5	7
26	49	249	46	4	6		26	53.5	276	51	5	7
27	48.3	245	46.1	4	5		27	51.8	258	41.2	4	6
28	46	241	46.2	4	5		28	50.4	266	47.3	4	6
29	51.4	275	46.4	4	6		29	51.3	269	48.2	4	6
30	51.2	264	46.5	4	6		30	52.9	273	47.5	5	6
31	49.6	261	46.6	4	6		31	51.6	268	48.2	5	6
32	48.4	272	46.7	4	6		32	50.4	257	42.2	4	6
33	56.5	300	46.9	5	7		33	49.2	246	43.8	4	6
34	56.2	282	47	5	7		34	50.1	258	43.9	4	6
35	53.8	268	47.2	5	7		35	51.8	261	44	4	7
36	53.6	274	47.4	5	7		36	52.7	243	45.6	4	7
37	52.3	256	47.6	4	6		37	53.9	279	45.1	5	6
38	50.4	263	47.9	5	7		38	51.7	271	44.6	4	6
39	48.6	255	48.2	4	6		39	50.1	266	44.8	4	6
40	46.9	261	48.6	4	6		40	47.8	251	44.9	4	5
41	42.6	271	48.4	4	7		41	42.7	244	45.1	4	6
42	45.2	273	48.2	4	7		42	43.6	256	45.2	4	6
43	46.5	265	48.9	5	7		43	38.9	239	45.7	4	6
44	47.7	257	45.2	5	7		44	37.4	253	45.8	4	6
45	52.7	264	46.3	5	7		45	52.2	280	45.9	5	7
46	54	271	44.8	5	7		46	52.1	274	47.8	5	6
47	55.5	269	46.8	5	7		47	53.2	267	47.6	5	7
48	53.4	265	46.7	5	7		48	50.7	279	46.3	4	7
49	51.7	268	45.5	4	6		49	51.4	274	49	4	6
50	50.4	263	47.5	4	6		50	52.7	267	46.7	4	6
51	49.9	274	47.6	4	6		51	52.9	273	46.7	5	7
52	50.1	279	48.1	4	6		52	51.2	265	47.5	4	7
53	56.6	282	45.6	5	7		53	38.4	246	46.8	4	6
54	56.4	271	45.8	5	7		54	35.9	237	48.2	4	5
55	55.2	278	47.1	5	7		55	36.7	241	47.8	4	6
56	55.3	273	45.9	5	7		56	37.1	255	47.4	4	6
57	53.1	302	46.2	4	6		57	52.3	268	42.9	4	7
58	53	288	48.3	4	6		58	53.1	273	48	5	7
59	52.6	297	47.1	4	6		59	53.9	276	47.5	5	7
60	52.9	286	44.9	4	6		60	53.7	281	48.6	5	7
61	51.6	275	45.2	5	7		61	53.4	270	48.7	5	7
62	52.7	261	47.5	5	7		62	53.1	268	48.7	5	7
63	54.6	265	46.9	5	7		63	50.8	261	48.8	5	6
64	55.4	258	45.4	5	7		64	49.7	257	49.2	5	6
65	42.8	271	48.6	5	7		65	53.8	270	47.2	5	7
66	46.7	284	47.2	5	7		66	54.3	281	51.1	5	7
67	49.4	304	46.8	4	6		67	54.1	274	49.1	5	7
68	47.6	281	43.6	4	6		68	51.4	260	49.6	5	7
69	48.3	251	48.1	5	7		69	53.6	275	52	5	7
70	45.7	254	49.4	5	7		70	53	277	50.1	5	7
71	47.3	241	45.3	5	7		71	51.1	268	47.2	5	6
72	46.8	238	48.1	5	7		72	52.8	271	48.4	4	6
73	53.4	264	47.2	5	7		73	52.6	280	45.6	5	7
74	52.9	265	46.5	5	7		74	53.8	272	46.3	5	7
75	53.7	271	45.7	5	7		75	52.9	283	48.1	5	7
76	54.5	276	44.9	5	7		76	51.7	274	45.9	4	7
77	38.9	245	47.8	4	6		77	42.6	254	47.5	4	7
78	38.4	251	49.4	4	6		78	35.7	237	46.8	4	6
79	35.7	314	48.2	3	5		79	40.6	260	47.9	4	6
80	32.8	264	46.7	4	7		80	43.5	254	48	4	6

## Sheet: Rectrices
Scaly-sided Merganser							Common Merganser
number of measurement	prong length	base length	inter-barbule distance	hooklet number	prong number		number of measurement	prong length	base length	inter-barbule distance	hooklet number	prong number
1	127	282	33.6	9	14		1	97	239	39.1	6	11
2	130	287	34.2	9	14		2	100	232	38.1	6	11
3	129	284	39.1	9	14		3	102	251	36.9	6	11
4	133	298	40.5	9	14		4	101	247	35.4	6	11
5	128	283	32.1	9	14		5	115	254	38.5	7	12
6	127	282	37.5	9	14		6	114	253	31.8	7	11
7	116	272	36.6	8	12		7	115	259	33.9	7	12
8	113	270	35	8	12		8	116	256	36.5	7	12
9	109	269	42.6	8	12		9	95	224	36.7	6	10
10	121	274	38.1	8	12		10	96	227	37.6	6	11
11	128	279	38.1	8	12		11	90	218	37.9	6	10
12	123	281	33.6	8	12		12	91	219	38.4	6	10
13	115	273	38.9	9	13		13	104	234	38.5	6	11
14	120	280	34.2	9	13		14	104	239	39.7	6	11
15	133	298	35.4	9	14		15	105	247	42.1	6	11
16	122	279	34.3	8	12		16	105	240	35	6	11
17	122	269	34.6	8	12		17	109	245	35.6	6	11
18	120	277	41.2	8	12		18	108	244	40.5	6	11
19	103	250	34.6	8	12		19	112	250	40.4	7	11
20	103	258	36.9	8	12		20	113	251	31.6	7	11
21	107	262	40.8	8	12		21	106	243	34.2	6	11
22	104	265	39.4	8	12		22	106	243	39.2	6	11
23	119	281	34.7	8	12		23	108	246	40.9	7	11
24	114	288	36.9	8	12		24	110	248	37.1	7	11
25	118	274	34.9	8	12		25	88	237	35.3	6	9
26	116	274	35	8	12		26	89	248	37.1	6	9
27	115	284	41.2	8	12		27	83	225	35.6	5	9
28	116	275	35	8	12		28	80	243	37.1	5	9
29	114	288	34.2	8	12		29	94	255	40.5	6	10
30	119	277	30.9	8	12		30	93	247	40.9	6	10
31	119	276	40.1	8	12		31	100	235	35.3	6	11
32	97	235	35.6	8	11		32	101	244	37.1	6	11
33	100	240	35.6	8	12		33	104	238	35.6	6	11
34	94	231	35.7	8	11		34	105	240	40.9	6	11
35	91	230	36.2	8	10		35	112	248	39.1	7	11
36	123	280	38.5	9	13		36	111	257	38.5	7	11
37	125	284	39.7	9	14		37	108	244	39.5	6	11
38	128	283	41.2	9	14		38	109	245	30.8	6	11
39	131	291	39.4	9	14		39	101	235	31.2	6	11
40	132	298	42	9	14		40	100	233	35.6	6	11
41	112	268	37.3	8	12		41	119	262	41.2	8	13
42	111	266	37.5	8	12		42	121	263	41.5	8	13
43	117	275	37.6	8	12		43	126	292	35.6	8	14
44	118	276	38.2	8	12		44	129	280	36.2	8	14
45	122	286	38.2	9	12		45	116	258	38.5	7	12
46	122	294	39	9	12		46	119	262	36	8	12
47	126	281	39.1	9	14		47	120	262	32.2	8	13
48	127	282	39.7	9	14		48	118	259	39.9	8	12
49	131	290	43.3	9	14		49	105	240	38.1	6	11
50	127	282	35.3	9	14		50	104	238	41.2	6	11
51	133	294	35.9	9	14		51	107	243	32.9	6	11
52	127	285	37.5	8	14		52	105	242	37	6	11
53	129	285	39.3	9	14		53	111	275	37.5	8	13
54	121	287	40	9	14		54	123	271	33.6	8	12
55	133	294	34.9	9	14		55	119	279	33.1	8	13
56	132	292	37.1	9	14		56	117	275	36.1	8	14
57	120	278	33.9	8	12		57	105	242	38.8	6	11
58	126	272	36.4	8	12		58	105	241	38.5	6	11
59	123	279	35.7	9	13		59	97	227	38.5	6	11
60	124	280	39.6	9	13		60	98	229	34.9	6	11
61	126	275	38.5	8	12		61	100	232	37.8	6	11
62	127	280	38.5	8	12		62	100	237	39.6	6	11
63	125	276	36.1	9	12		63	105	240	39	6	11
64	121	279	38.7	9	12		64	105	242	36.5	6	11
65	95.4	271	37.4	8	11		65	101	254	37.1	6	11
66	104	270	35.3	8	11		66	103	268	36.7	6	11
67	114	282	36.9	9	14		67	104	271	35.9	6	11
68	110	284	37.8	9	12		68	100	269	38.3	6	11
69	109	266	35.5	8	12		69	98	295	39.4	8	11
70	106	261	38.3	8	12		70	114	298	37.2	8	11
71	105	260	37.6	8	12		71	95	264	36.6	7	11
72	104	259	39	8	12		72	117	268	37.9	8	10
73	114	270	36.3	8	12		73	101	235	39.5	6	11
74	112	267	35.8	8	12		74	101	239	36	6	11
75	111	266	38.1	8	12		75	108	236	35.7	6	11
76	113	270	39.4	8	12		76	102	237	38.2	6	11
77	118	285	36.5	9	14		77	92	221	37.6	6	10
78	129	285	37	9	14		78	91	221	38.1	6	10
79	122	279	36.8	9	12		79	85	234	35.2	5	9
80	125	281	38.2	9	12		80	87	247	39.3	6	9

## Sheet: Down feathers
Scaly-sided Merganser						Common Merganser
number of measurement	node number	distance between nodes	internode width	barbule length		number of measurement	node number	distance between nodes	internode width	barbule length
1	3	64.3	4.06	1560		1	2	60.9	4.28	594
2	2	69.6	4.74	1590		2	2	57.2	3.88	562
3	3	71	4.51	1340		3	1	54.8	3.92	600
4	2	70.3	4.56	1010		4	1	63.8	3.3	619
5	3	71.2	4.61	1530		5	0	59.2	3.09	626
6	2	61.7	3.9	1070		6	1	60.4	3.77	582
7	3	68.1	4.93	1050		7	1	61.5	4.58	594
8	3	63	4.96	1120		8	1	56.7	3.92	639
9	2	65.6	5.03	1220		9	2	61.8	3.4	573
10	3	55.9	3.52	1340		10	0	59.8	3.81	528.01
11	2	61.8	4.92	1090		11	1	61.1	4.24	636
12	2	71.6	3.9	1230		12	1	56.6	3.21	577
13	3	65.6	4.04	1120		13	2	64.9	3.68	566
14	3	71.5	4.7	1260		14	1	59.2	4.19	634
15	2	69.4	4.14	1280		15	1	58.7	3.2	549
16	2	77.8	3.76	1540		16	1	53.9	3.53	649
17	2	67.6	4.08	1180		17	1	61.2	3.78	528
18	3	71	3.55	1360		18	2	58.6	4.11	533
19	2	68.2	4.01	1230		19	0	61.4	3.43	570
20	2	68.6	3.96	1330		20	1	62.5	3.84	572
21	3	76.3	4.66	1570		21	1	57.8	3.78	590
22	2	72.7	4.1	1160		22	1	59.9	3.16	610
23	3	69.2	3.61	1070		23	2	59.6	4.15	582
24	3	70.3	5.13	1140		24	1	61.2	3.91	581
25	3	69.5	3.56	1310		25	1	54.2	3.38	592
26	2	70.6	4.02	1450		26	1	55	4.27	625
27	2	71	4.89	1520		27	2	55.1	3.49	572
28	2	64.6	3.62	1230		28	1	59.9	3.54	587
29	2	67.2	4.77	1560		29	1	57.4	3.48	599
30	2	69.1	4.25	1360		30	2	58.2	3.77	495
31	2	70.2	3.72	1030		31	1	56.3	4.09	573
32	2	69.8	3.7	1510		32	1	56.4	3.84	582
33	2	71.6	4.2	1200		33	2	56.4	3.97	635
34	3	68.6	4	1340		34	1	57	3.23	597
35	2	69.4	4.45	1040		35	1	56.8	4.23	611
36	2	75.6	3.53	1150		36	2	57	3.89	593
37	2	69.3	3.63	1130		37	1	57.1	4.06	628
38	2	66.5	4.58	1460		38	2	57.6	3.41	567
39	2	73.4	3.59	1540		39	1	57.4	3.19	582
40	2	73.9	4.06	1360		40	1	56.2	4.28	561
41	2	68	5	1160		41	2	56.9	3.64	579
42	3	61.4	3.92	1260		42	1	60.5	3.58	566
43	3	69	4.42	1450		43	1	60.1	3.21	580
44	2	74.3	4.5	1150		44	1	58.6	3.85	579
45	3	71.7	4.54	1170		45	2	59.9	4.13	618
46	2	69.8	5.06	1510		46	1	57.8	3.71	496
47	3	72.7	3.63	1260		47	1	56.8	3.84	549
48	2	70	4.17	1310		48	0	59.7	3.62	588
49	2	78.2	3.77	1230		49	1	61.3	4.05	580
50	2	68.2	5.15	1560		50	2	53.2	3.77	599
51	2	71.2	4.27	1460		51	1	61.5	4.18	624
52	2	67.7	4.61	1160		52	1	56.3	3.24	595
53	2	72.3	3.66	1250		53	1	61.1	4.61	567
54	3	69.5	4.81	1480		54	1	54.2	3.91	645
55	2	73.4	3.18	1590		55	1	51.3	3.22	624
56	2	68.6	4.29	1480		56	2	62.4	3.87	593
57	3	75.7	3.83	1350		57	1	65.8	3.21	568
58	3	69	4	1240		58	1	60.1	3.84	614
59	3	74.2	4.77	1420		59	2	63.4	3.65	568
60	3	60.8	4.87	1250		60	0	60.1	3.26	594
61	3	69.1	4.04	1530		61	1	64	3.67	587
62	3	70.3	3.57	1350		62	1	59.9	3.91	487
63	3	69.4	4.61	1460		63	2	60.5	4.16	634
64	3	63.5	3.11	1210		64	1	62.4	3.99	549
65	2	72.8	3.5	1600		65	2	58	4.61	568
66	2	75.6	4	1580		66	1	58.1	3.47	617
67	3	66.6	3.91	1340		67	2	54.7	3.81	573
68	3	61.4	3.9	1460		68	1	57.6	4.68	592
69	3	68.9	4.09	1580		69	1	62.1	3.99	623
70	3	69.7	4.73	1320		70	1	59.5	3.76	572
71	3	67.3	4.22	1440		71	0	60.1	3.59	569
72	3	69.6	3.33	1250		72	1	56.7	4.25	617
73	3	81.7	3.97	1380		73	1	61.8	3.85	569
74	3	60.8	4.7	1420		74	2	57.9	4.27	624
75	3	70.9	3.62	1570		75	0	57.1	3.57	547
76	3	68	4.75	1290		76	1	56.9	4.15	573
77	3	69.4	3.9	1540		77	1	61.2	3.78	629
78	3	78.4	4.2	1150		78	2	63.2	3.84	547
79	3	65	4.32	1230		79	1	59.2	4.29	589
80	3	70.5	3.6	1300		80	2	54.7	3.57	571
